# Supplementary material for: The Role of Structural Variants in the Genetic Architecture of Parkinson’s Disease
Source: Int J Mol Sci. 2024 Apr 27;25(9):4801. doi: 10.3390/ijms25094801 (PMC11084710; doi:10.3390/ijms25094801)
Supplement: Supplementary file 1 [file ijms-25-04801-s001.zip]

Archive with 1 entries (1 files):
- ijms-2948957-supplementary.pdf
